# Supplementary material for: The effectiveness of non-pharmacological sleep interventions for people with chronic pain: a systematic review and meta-analysis
Source: BMC Musculoskelet Disord. 2022 May 11;23:440. doi: 10.1186/s12891-022-05318-5 (PMC9092772; doi:10.1186/s12891-022-05318-5)
Supplement: Supplementary file 3 — Additional file 3. [file 12891_2022_5318_MOESM3_ESM.xlsx]

## Sheet: Sheet1
Methodological quality scoring: Based on Downs and Black score ranges were given corresponding quality levels as previously reported (Hooper, Jutai, Strong, & Russell-Minda, 2008): excellent (26-28); good (20-25); fair (15-19); and poor (<14).	Abbasi et al. 2016	Al-Sharman et al. 2019	Arcos-Carmona et al. 2011	Bakir et al. 2018	Berry et al. 2015	Calandre et al. 2009	Cash et al. 2015	Castel et al. 2012	Castro-Sanchez et al. 2014	Colbert et al. 1999	Correia Moretti et al. 2016	Currie et al. 2000	Durcan et al. 2014	Eadie et al. 2013	Edinger et al. 2005	Field et al. 2007	Freburger et al. 2010	Harvey et al. 2017	Jungquist et al. 2010	Külcü et al. 2009	Lami et al. 2018	Lopez-Rodriguez et al. 2013	Lu et al. 2017	Maddali Bongi et al. 2016	Martinez et al. 2014	McCrae et al. 2019	Minetto et al. 2018	Miro et al. 2011	Murphy et al. 2019	Pearl et al. 1996	Pigeon et al. 2012	Sanchez et al. 2012	Smith et al. 2015	Smitherman et al. 2016	Soares and Grossi 2002	Tang et al. 2012	Van Gordon et al. 2017	Vitiello et al. 2013	Vitiello et al. 2009	Vitorino et al. 2006	Wiklund et al. 2018	Yeh et al. 2016
Is the hypothesis/aim/objective of the study clearly described?	1	1	1	1	1	1	1	1	1	1	1	1	1	1	1	1	1	1	1	1	1	1	1	1	1	1	1	1	1	1	1	1	1	1	1	1	1	1	1	1	1	1
Are the main outcomes to be measured clearly described in the Introduction or Methods section?	0	1	1	1	1	1	1	1	1	1	1	1	1	1	1	1	1	1	1	1	1	1	1	1	1	1	1	1	1	1	1	1	1	1	1	1	1	1	1	1	1	1
Are the characteristics of the patients included in the study clearly described?	1	1	1	1	1	1	1	1	1	1	1	1	1	1	1	1	1	1	1	1	1	1	1	1	1	1	1	1	1	1	1	1	1	1	1	1	1	1	1	1	1	1
Are the interventions of interest clearly described?	1	1	1	1	1	1	1	1	1	1	1	1	1	1	1	1	1	1	1	1	1	1	1	1	1	1	1	1	1	1	1	1	1	1	1	1	1	1	1	1	1	1
Are the distributions of principal confounders in each group to be compared clearly described?	1	1	0	1	1	1	0	1	1	1	1	0	1	1	1	0	1	1	1	1	1	1	1	1	1	1	1	1	1	1	0	1	1	1	1	1	1	1	1	1	0	1
Are the main findings of the study clearly described?	1	1	1	1	1	0	1	1	1	1	1	1	1	1	1	1	1	0	1	1	1	1	1	1	1	1	0	1	1	1	1	1	1	1	1	1	1	1	1	1	1	1
Does the study provide estimates of the random variability in the data for the main outcomes?	1	1	1	1	1	1	1	1	1	1	1	1	1	1	1	1	1	0	1	1	1	1	1	1	1	1	1	1	1	1	1	1	1	1	1	1	1	1	1	1	1	1
Have all important adverse events that may be a consequence of the intervention been reported?	0	0	0	0	0	1	0	0	0	1	0	0	1	1	0	0	0	0	1	0	0	0	0	0	0	1	0	0	1	0	0	0	1	0	0	0	0	0	0	0	0	0
Have the characteristics of patients lost to follow‐up been described?	0	0	0	0	0	0	1	0	1	0	0	1	1	0	0	0	0	0	0	0	0	0	0	0	0	1	0	0	1	0	1	0	0	0	0	0	1	0	0	0	1	0
Have the actual probability values been reported?	1	1	1	1	1	1	0	0	1	1	1	0	1	0	1	0	1	1	1	1	1	1	1	0	1	1	1	1	1	0	1	1	1	1	0	0	0	1	1	0	1	1
External validity
Were the subjects asked to participate in the study representative of the entire population from which they were recruited	1	1	1	1	1	1	1	1	1	1	1	1	1	1	1	1	1	1	1	1	1	1	1	1	1	1	1	1	1	1	1	1	1	1	1	1	1	1	1	1	1	1
Were the subjects who were prepared to participate representative of the entire population from which they were recruited	1	1	1	1	1	1	1	1	1	1	1	1	1	1	1	1	1	1	1	1	1	1	1	1	1	1	1	1	1	1	1	1	1	1	1	1	1	1	1	1	1	1
Were the staff, places, and facilities where the patients were treated, representative of the treatment the majority of patients receive?	1	1	1	1	1	1	1	1	1	1	1	1	1	1	1	1	1	1	1	1	1	1	1	1	1	1	1	1	1	1	1	1	1	1	1	1	1	1	1	1	1	1
Internal validity - bias
Was an attempt made to blind study subjects to the intervention they have received?	Unclear	1	1	0	0	0	0	0	0	1	1	0	0	0	0	1	0	1	1	0	0	1	1	1	1	0	0	1	unclear	1	0	1	1	1	0	0	1	1	1	1	1	1
Was an attempt made to blind those measuring the main outcomes of the intervention?	Unclear	1	1	Unclear	0	0	0	0	0	1	1	0	0	0	0	1	0	1	1	0	0	1	1	1	1	0	0	1	unclear	1	0	1	1	1	0	0	1	1	1	1	0	1
If any of the results of the study were based on “data dredging” was this made clear?	1	Unclear	1	1	1	1	1	0	1	1	1	1	1	1	1	1	1	1	1	1	1	1	1	1	1	1	1	1	1	1	1	1	1	1	0	1	1	1	0	unclear	0	0
Do the analyses adjust for different lengths of follow‐up of patients?	1	1	1	1	1	1	1	1	1	1	1	1	1	1	1	1	1	1	1	1	1	1	1	1	1	1	1	1	1	1	1	1	1	1	1	1	1	1	1	1	1	1
Were the statistical tests used for the main outcomes appropriate?	1	1	1	1	1	1	1	1	1	1	1	1	1	1	1	1	1	1	1	1	1	1	1	1	1	1	1	1	1	1	1	1	1	1	1	1	1	1	1	1	1	1
Was compliance with the intervention/s reliable?	1	Unclear	1	1	1	1	1	1	1	1	1	1	1	1	1	1	1	1	1	1	1	1	1	1	1	1	1	1	1	1	1	1	1	1	1	1	1	1	1	1	1	1
Were the main outcome measures used accurate (valid and reliable)?	1	1	1	1	0	1	1	1	1	1	1	1	1	1	1	1	1	1	1	1	1	1	1	1	1	1	1	1	1	1	1	1	1	1	1	1	1	1	1	1	1	1
Internal validity ‐ confounding (selection bias)
Were the intervention and controls recruited from the same population?	1	1	1	1	1	1	1	1	1	1	1	1	1	1	1	1	1	1	1	1	1	1	1	1	1	1	1	1	1	1	1	1	1	1	1	1	1	1	1	1	1	1
Were study subjects in different intervention groups recruited over the same period of time?	1	1	1	1	1	1	1	1	1	1	1	1	1	1	1	1	1	1	1	1	1	1	1	1	1	1	1	1	1	1	1	1	1	1	1	1	1	1	1	1	1	1
Were study subjects randomised to intervention groups?	1	1	1	1	1	1	1	1	1	1	1	1	1	1	1	1	1	1	1	1	1	1	1	1	1	1	1	1	1	1	1	1	1	1	1	1	1	1	1	1	1	1
Was the randomised intervention assignment concealed from both patients and health care staff until recruitment was complete and irrevocable?	Unclear	Unclear	Unclear	Unclear	1	unclear	1	unclear	1	1	1	unclear	unclear	1	unclear	unclear	1	1	unclear	unclear	unclear	unclear	1	unclear	1	1	0	1	1	unclear	unclear	1	unclear	1	unclear	unclear	1	unclear	1	1	unclear	unclear
Was there adequate adjustment for confounding in the analyses from which the main findings were drawn?	0	0	0	0	0	0	0	0	1	0	0	0	0	0	0	0	0	0	0	0	0	0	0	0	0	0	0	0	0	0	0	0	0	1	0	1	0	1	0	0	0	0
Were losses of patients to follow‐up taken into account?	0	0	0	0	0	0	0	0	0	0	0	0	1	0	0	0	1	0	1	0	0	0	0	0	0	1	0	0	0	0	1	0	0	1	1	0	1	1	0	1	0	0
Power
Did the study have sufficient power to detect a clinically important effect?	1	0	0	1	1	0	1	0	1	0	0	0	1	1	0	1	0	1	0	0	1	1	1	0	0	1	0	1	1	1	0	0	0	0	0	0	1	1	0	0	1	0
Overall out of 28	19	19	20	20	20	19	20	17	23	23	22	18	23	21	19	20	21	21	23	19	20	22	23	20	22	24	18	23	23	21	20	22	22	24	18	19	24	24	21	21	20	20
Methodological quality scoring: Based on Downs and Black score ranges were given corresponding quality levels as previously reported (Hooper, Jutai, Strong, Russell-Minda 2008): excellent (26-28); good (20-25); fair (15-19); and poor (<14).	Abbasi et al. 2016	Al-Sharman et al. 2019	Arcos-Carmona et al. 2011	Bakir et al. 2018	Berry et al. 2015	Calandre et al. 2009	Cash et al. 2015	Castel et al. 2012	Castro-Sanchez et al. 2014	Colbert et al. 1999	Correia Moretti et al. 2016	Currie et al. 2000	Durcan et al. 2014	Eadie et al. 2013	Edinger et al. 2005	Field et al. 2007	Freburger et al. 2010	Harvey et al. 2017	Jungquist et al. 2010	Külcü et al. 2009	Lami et al. 2018	Lopez-Rodriguez et al. 2013	Lu et al. 2017	Maddali Bongi et al. 2016	Martinez et al. 2014	McCrae et al. 2019	Minetto et al. 2018	Miro et al. 2011	Murphy et al. 2019	Pearl et al. 1996	Pigeon et al. 2012	Sanchez et al. 2012	Smith et al. 2015	Smitherman et al. 2016	Soares and Grossi 2002	Tang et al. 2012	Van Gordon et al. 2017	Vitiello et al. 2013	Vitiello et al. 2009	Vitorino et al. 2006	Wiklund et al. 2018	Yeh et al. 2016

## Sheet: Sheet2
17	Fair
18	Fair
18	Fair
18	Fair
19	Fair
19	Fair
19	Fair
19	Fair
19	Fair
19	Fair
20	Good
20	Good
20	Good
20	Good
20	Good
20	Good
20	Good
20	Good
20	Good
20	Good
21	Good
21	Good
21	Good
21	Good
21	Good
21	Good
22	Good
22	Good
22	Good
22	Good
22	Good
23	Good
23	Good
23	Good
23	Good
23	Good
23	Good
23	Good
24	Good
24	Good
24	Good
24	Good
